# Supplementary material for: Prediction of MGMT promotor methylation status in glioblastoma by contrast-enhanced T1-weighted intensity image
Source: Neurooncol Adv. 2024 Feb 1;6(1):vdae016. doi: 10.1093/noajnl/vdae016 (PMC10896622; doi:10.1093/noajnl/vdae016)
Supplement: vdae016_suppl_Supplementary_Tables_S1 [file vdae016_suppl_supplementary_tables_s1.xlsx]

## Sheet: Supplemetary Table S1
						Thickened structure (Yes:1, No:0）				Methylated constrast phenotype (Yes:1, No:0）				Final decision (Yes:1, No:0）
Image ID	Case ID	Age	Sex	MGMT (unmethy:0, methy:1)	IDH (mt:1, wt:0)	Neurosurgeon1	Neurosurgeon2	Neurosurgeon3	Result (Majority vote)	Neurosurgeon1	Neurosurgeon2	Neurosurgeon3	Result (Majority vote)	Thickness	Enhnancement	Comment
1	KNBTG266	70	M	1	0	0	1	1	1	1	1	1	1	1	1
2	KNBTG267	41	M	0	0	0	0	0	0	1	1	0	1	0	1
3				0												No IDH info
4				0												No IDH info
5	KNBTG264	63	M	0	0	1	1	1	1	0	1	1	1	1	1
6	KNBTG580	72	M	1	0	0	0	0	0	0	1	1	1	0	1
7				0												No T1Gd
8	KNBTG63	68	F	1	0	0	1	1	1	1	1	0	1	1	1
9	KNBTG66	39	M	0	0	0	0	0	0	1	1	1	1	0	1
10	KNBTG67	62	F	1	0	1	1	1	1	1	1	1	1	1	1
11	KNBTG68	70	F	1	0	1	1	1	1	1	1	1	1	1	1
12				0												No T1Gd
13	KNBTG70	31	M	1	1	1	1	1	1	1	1	1	1	1	1	IDH mt
14				1												No IDH info
15	KNBTG72	82	F	1	0	1	0	1	1	1	1	1	1	1	1
16	KNBTG74	48	F	0	0	0	0	0	0	0	0	0	0	0	0
17	KNBTG76	66	F	0	0	1	1	1	1	0	1	1	1	1	1
18	KNBTG77	77	F	1	0	1	1	1	1	1	1	1	1	1	1
19				0												No T1Gd
20	KNBTG80	74	F	0	0	0	0	1	0	0	0	0	0	0	0
21				1												Postoperative image
22				1												Postoperative image
23	KNBTG283	71	M	1	0	0	0	0	0	0	0	0	0	0	0
24	KNBTG337	66	M	1	0	1	1	1	1	0	0	1	0	1	0
25	KNBTG338	66	M	1	0	1	1	1	1	1	1	1	1	1	1
26	KNBTG339	62	M	1	0	1	1	1	1	1	0	1	1	1	1
27	KNBTG284	74	M	0	0	0	0	0	0	0	0	0	0	0	0
28	KNBTG340	62	M	0	0	0	1	0	0	0	1	1	1	0	1
29	KNBTG285	81	F	0	0	1	1	1	1	0	1	0	0	1	0
30	KNBTG286	77	M	0	0	0	0	0	0	0	0	0	0	0	0
31	KNBTG343	59	F	1	0	0	0	0	0	0	1	0	0	0	0
32	KNBTG348	72	M	0	0	0	1	1	1	1	1	1	1	1	1
33	KNBTG351	84	F	0	0	0	0	0	0	1	1	1	1	0	1
34	KNBTG574	41	M	1	0	1	1	1	1	1	1	1	1	1	1
35	KNBTG444	67	F	1	0	1	1	1	1	1	1	0	1	1	1
36	KNBTG352	83	F	1	0	1	1	1	1	1	1	1	1	1	1
37	KNBTG353	80	F	0	0	1	1	1	1	0	1	1	1	1	1
38	KNBTG446	72	F	0	0	1	1	1	1	0	1	0	0	1	0
39	KNBTG265	67	M	0	0	0	0	0	0	1	1	1	1	0	1
40	KNBTG268	52	M	0	0	0	0	0	0	0	1	1	1	0	1
41	KNBTG269	62	M	0	0	1	1	1	1	0	1	1	1	1	1
42	KNBTG270	81	F	1	0	0	0	0	0	0	0	0	0	0	0
43	KNBTG271	64	F	0	0	1	1	1	1	1	1	1	1	1	1
44	KNBTG272	56	M	1	0	1	1	1	1	0	0	0	0	1	0
45				1												Hemorrahge
46	KNBTG274	70	M	0	0	1	1	1	1	1	1	1	1	1	1
47	KNBTG275	78	F	1	0	1	1	1	1	0	1	0	0	1	0
48	KNBTG276	46	M	0	0	0	0	0	0	0	1	1	1	0	1
49	KNBTG277	76	F	0	0	1	1	1	1	0	0	1	0	1	0
50	KNBTG278	76	M	1	0	0	0	0	0	0	0	0	0	0	0
51	KNBTG297	81	M	1	0	1	1	1	1	1	1	1	1	1	1
52	KNBTG298	72	F	1	0	1	1	1	1	1	1	1	1	1	1
53	KNBTG300	93	F	0	0	1	1	1	1	0	1	0	0	1	0
54	KNBTG363	83	F	1	0	0	0	0	0	1	1	1	1	0	1
55	KNBTG364	84	M	1	0	0	0	0	0	0	0	0	0	0	0
56	KNBTG496	53	F	0	0	1	1	0	1	0	0	1	0	1	0
57	KNBTG497	51	M	0	0	0	0	0	0	0	0	0	0	0	0
58	KNBTG498	81	M	1	0	1	1	1	1	0	0	0	0	1	0
59	KNBTG499	73	M	1	0	1	1	1	1	1	1	1	1	1	1
60	KNBTG500	79	M	0	0	0	1	0	0	0	1	0	0	0	0
61				1												No IDH info
62	KNBTG502	68	M	1	0	1	1	1	1	1	1	1	1	1	1
63	KNBTG503	58	F	1	0	0	0	0	0	0	1	0	0	0	0
64	KNBTG504	72	M	0	0	1	1	1	1	0	0	0	0	1	0
65	KNBTG505	48	M	1	0	0	0	0	0	0	0	0	0	0	0
66				0												Absent or slight contrast enhancement
67	KNBTG168	18	M	1	0	0	0	0	0	1	0	0	0	0	0
68	KNBTG171	74	M	1	0	1	1	1	1	0	1	1	1	1	1
69				1												No T1Gd
70	KNBTG174	68	F	1	0	1	1	1	1	1	1	1	1	1	1
71				1												No T1Gd
72	KNBTG323	38	F	0	0	1	0	0	0	0	1	1	1	0	1
73	KNBTG325	79	F	1	0	1	1	1	1	0	1	1	1	1	1
74	KNBTG327	77	F	0	0	1	1	0	1	0	0	0	0	1	0
75	KNBTG328	78	M	0	0	0	0	0	0	0	0	1	0	0	0
76	KNBTG329	62	F	0	0	0	0	0	0	1	0	0	0	0	0
77	KNBTG330	74	M	0	0	0	0	0	0	1	1	1	1	0	1
78	KNBTG507	56	M	1	1	1	0	1	1	1	1	1	1	1	1	IDH mt
79				1												No IDH info
80	KNBTG245	66	M	0	0	1	1	1	1	0	1	1	1	1	1
81	KNBTG313	72	M	0	0	0	0	0	0	0	0	0	0	0	0
82	KNBTG314	83	F	0	0	1	1	1	1	0	0	0	0	1	0
83	KNBTG315	79	F	1	0	1	1	1	1	1	1	0	1	1	1
84	KNBTG316	72	M	0	0	0	1	0	0	1	0	0	0	0	0
85	KNBTG399	34	M	0	0	0	0	0	0	1	1	1	1	0	1
86				1												Postoperative image
87				1												No IDH info
88	KNBTG408	64	M	0	0	1	1	1	1	0	0	0	0	1	0
89	KNBTG418	53	F	1	0	1	0	1	1	0	1	0	0	1	0
90	KNBTG421	59	M	1	0	0	0	0	0	1	1	1	1	0	1
91	KNBTG422	61	M	0	0	0	0	1	0	1	1	1	1	0	1
92	KNBTG424	60	M	1	0	1	0	0	0	1	0	1	1	0	1
93	KNBTG426	66	M	1	0	1	1	1	1	0	1	1	1	1	1
94	KNBTG427	57	M	0	0	0	0	0	0	0	1	0	0	0	0
95	KNBTG428	68	F	0	0	1	0	0	0	0	0	1	0	0	0
96	KNBTG429	69	F	0	0	1	1	1	1	0	1	0	0	1	0
97	KNBTG431	83	M	0	0	1	1	1	1	1	1	1	1	1	1
98	KNBTG512	34	M	1	1	1	1	1	1	1	1	1	1	1	1	IDH mt
99	KNBTG581	63	F	0	0	0	0	0	0	1	1	0	1	0	1
100	KNBTG582	84	F	0	0	1	1	1	1	0	1	0	0	1	0
101	KNBTG1	68	M	0	0	1	0	0	0	0	0	1	0	0	0
102				0												Absent or slight contrast enhancement
103	KNBTG4	74	F	0	0	1	1	0	1	0	0	0	0	1	0
104	KNBTG5	46	M	0	0	0	0	0	0	0	1	0	0	0	0
105	KNBTG6	76	M	0	0	1	1	1	1	0	0	0	0	1	0
106	KNBTG7	12	M	1	0	0	0	0	0	0	0	0	0	0	0
107	KNBTG8	74	F	0	0	1	1	1	1	0	1	0	0	1	0
108	KNBTG9	10	M	0	0	1	0	1	1	0	0	1	0	1	0
109	KNBTG10	57	M	1	0	0	0	0	0	0	1	0	0	0	0
110				0												Absent or slight contrast enhancement
111	KNBTG13	69	F	1	0	1	1	1	1	1	1	1	1	1	1
112	KNBTG14	61	M	1	0	0	1	0	0	0	0	0	0	0	0
113				1												Absent or slight contrast enhancement
114	KNBTG17	75	M	1	0	0	0	0	0	1	1	1	1	0	1
115	KNBTG20	75	M	0	0	0	0	0	0	0	0	0	0	0	0
116	KNBTG22	83	F	1	0	1	1	1	1	1	1	1	1	1	1
117	KNBTG23	26	F	0	0	0	0	0	0	0	0	0	0	0	0
118	KNBTG25	66	F	0	0	0	0	0	0	1	1	1	1	0	1
119				0												No T1Gd
120	KNBTG32	63	M	1	0	0	0	0	0	1	1	1	1	0	1
121	KNBTG34	74	F	1	0	1	0	1	1	0	0	0	0	1	0
122	KNBTG41	11	F	0	0	1	1	1	1	1	1	1	1	1	1
123	KNBTG45	57	F	1	0	0	0	0	0	0	0	0	0	0	0
124				0												No T1Gd
125				1												No T1Gd
126	KNBTG51	28	M	0	0	0	0	1	0	1	0	0	0	0	0
127				0												Hemorrahge
128	KNBTG345	76	M	1	0	1	0	0	0	0	1	0	0	0	0
129				0												No T1Gd
130	KNBTG513	62	F	1	0	1	1	1	1	0	1	0	0	1	0
131	KNBTG516	55	M	1	0	0	0	1	0	0	1	1	1	0	1
132	KNBTG519	58	F	0	0	0	0	0	0	1	0	0	0	0	0
133	KNBTG522	50	M	0	0	1	1	0	1	1	0	1	1	1	1
134				0												No T1Gd
135	KNBTG524	73	M	1	0	1	1	1	1	1	1	0	1	1	1
136	KNBTG447	84	M	1	0	0	1	0	0	0	0	1	0	0	0
137	KNBTG448	62	F	0	0	1	0	1	1	0	1	0	0	1	0
138	KNBTG575	61	F	0	0	0	0	0	0	0	0	1	0	0	0
139	KNBTG576	73	M	1	0	1	1	1	1	1	1	1	1	1	1
140	KNBTG35	80	M	0	0	1	1	1	1	1	1	1	1	1	1
141	KNBTG38	52	M	1	0	1	0	1	1	1	0	0	0	1	0
142	KNBTG43	69	F	0	0	0	0	0	0	0	0	0	0	0	0
143	KNBTG49	36	M	1	1	1	1	1	1	1	1	1	1	1	1	IDH mt
144	KNBTG344	70	M	0	0	0	0	0	0	0	0	0	0	0	0
145				0												No IDH info
146	KNBTG241	75	M	0	0	1	1	1	1	0	1	0	0	1	0
147	KNBTG302	79	M	0	0	0	0	0	0	0	0	1	0	0	0
148	KNBTG304	82	F	1	0	1	1	1	1	0	1	1	1	1	1
149	KNBTG305	72	M	1	0	0	0	0	0	0	1	0	0	0	0
150	KNBTG306	75	M	1	1	1	1	1	1	1	0	1	1	1	1	IDH mt
151	KNBTG308	81	F	1	0	0	0	0	0	0	1	1	1	0	1
152	KNBTG309	86	M	1	0	1	1	0	1	0	1	0	0	1	0
153				0												Postoperative image
154	KNBTG451	86	M	1	0	1	1	1	1	0	1	0	0	1	0
155	KNBTG452	62	M	1	0	1	0	0	0	0	0	1	0	0	0
156	KNBTG453	69	M	1	0	1	1	1	1	1	1	1	1	1	1
157	KNBTG455	77	F	1	0	0	0	0	0	0	0	1	0	0	0
158	KNBTG456	50	F	1	0	0	0	0	0	0	1	0	0	0	0
159	KNBTG457	72	M	1	0	0	0	0	0	1	1	1	1	0	1
160	KNBTG459	66	F	0	0	1	1	1	1	0	1	0	0	1	0
161	KNBTG460	77	M	1	0	1	1	1	1	0	1	1	1	1	1
162	KNBTG525	81	F	1	0	1	1	1	1	1	1	1	1	1	1
163	KNBTG526	34	M	0	1	1	0	0	0	1	1	1	1	0	1	IDH mt
164	KNBTG527	79	F	1	0	1	1	0	1	0	0	0	0	1	0
165	KNBTG528	77	M	1	0	1	1	1	1	1	1	1	1	1	1
166	KNBTG529	86	M	0	0	1	1	1	1	0	1	0	0	1	0
167				1												Absent or slight contrast enhancement
168	KNBTG531	82	M	0	0	1	1	1	1	0	1	0	0	1	0
169	KNBTG532	83	F	1	0	1	1	1	1	1	1	1	1	1	1
170	KNBTG533	70	M	1	0	1	1	0	1	1	1	1	1	1	1
171	KNBTG135	71	M	1	0	0	0	0	0	1	0	0	0	0	0
172	KNBTG136	72	F	1	0	0	0	0	0	0	1	0	0	0	0
173	KNBTG137	37	M	0	1	0	0	0	0	1	1	1	1	0	1	IDH mt
174				1												No T1Gd
175	KNBTG140	67	F	1	0	1	1	1	1	1	1	0	1	1	1
176	KNBTG145	82	F	1	0	0	0	1	0	1	0	1	1	0	1
177	KNBTG148	45	F	1	0	0	0	0	0	0	0	1	0	0	0
178	KNBTG149	74	F	1	0	0	0	0	0	0	0	1	0	0	0
179				0												No T1Gd
180	KNBTG153	65	F	0	0	0	0	0	0	0	0	1	0	0	0
181	KNBTG155	43	M	1	1	1	0	1	1	1	1	1	1	1	1	IDH mt
182	KNBTG157	67	M	0	0	0	0	0	0	1	0	1	1	0	1
183	KNBTG163	22	M	1	0	0	0	0	0	0	0	0	0	0	0
184	KNBTG166	47	F	0	0	1	1	0	1	1	1	1	1	1	1
185				0												Postoperative image
186	KNBTG230	62	M	1	0	1	1	1	1	1	1	1	1	1	1
187	KNBTG231	37	M	0	0	1	1	1	1	1	1	1	1	1	1
188	KNBTG234	49	F	0	0	1	1	1	1	1	1	1	1	1	1
189	KNBTG251	63	F	1	0	1	1	0	1	0	1	1	1	1	1
190	KNBTG252	66	M	1	0	0	0	0	0	1	1	1	1	0	1
191	KNBTG253	58	F	1	0	1	0	0	0	1	1	1	1	0	1
192				0												No T1Gd
192				1												No T1Gd
194	KNBTG256	65	F	0	0	0	0	0	0	1	0	0	0	0	0
195	KNBTG257	83	F	1	0	0	1	0	0	1	1	1	1	0	1
196	KNBTG258	57	F	1	0	1	1	0	1	0	1	1	1	1	1
197	KNBTG259	65	F	0	0	1	1	1	1	0	0	0	0	1	0
198	KNBTG260	79	F	1	0	0	0	0	0	0	0	1	0	0	0
199	KNBTG261	60	M	0	0	0	1	0	0	0	0	1	0	0	0
200	KNBTG262	57	F	1	0	1	1	1	1	0	0	1	0	1	0
201	KNBTG263	65	M	0	0	1	1	1	1	0	1	0	0	1	0
202	KNBTG539	52	F	1	0	0	0	0	0	0	1	1	1	0	1
203	KNBTG540	64	M	1	0	0	0	0	0	1	1	0	1	0	1
204				1												No T1Gd
205	KNBTG542	41	F	0	0	0	1	0	0	0	1	0	0	0	0
206	KNBTG583	58	M	1	0	0	0	0	0	0	0	0	0	0	0
207	KNBTG584	42	M	1	0	0	1	0	0	1	1	0	1	0	1
208																No T1Gd
209	KNBTG577	22	F	0	0	0	0	1	0	1	1	1	1	0	1
210	KNBTG578	70	M	0	0	0	0	0	0	0	0	0	0	0	0
211	KNBTG579	67	F	0	0	0	1	0	0	0	0	0	0	0	0
212	KNBTG375	73	M	0	0	1	1	1	1	1	1	1	1	1	1
213	KNBTG380	79	F	1	0	1	1	1	1	0	0	1	0	1	0
214	KNBTG386	83	F	1	0	0	0	0	0	1	0	1	1	0	1
215	KNBTG469	51	M	1	0	0	0	0	0	1	0	0	0	0	0
216	KNBTG478	46	F	1	0	1	1	1	1	0	0	0	0	1	0
217	KNBTG482	65	M	1	0	0	0	0	0	1	1	1	1	0	1
218	KNBTG489	55	M	1	0	1	1	1	1	1	1	0	1	1	1
219	KNBTG495	64	M	0	0	0	0	0	0	0	0	0	0	0	0
220	KNBTG565	61	M	0	0	1	0	0	0	0	0	0	0	0	0
221	KNBTG566	75	F	0	0	1	1	1	1	0	0	0	0	1	0
222	KNBTG567	75	F	0	0	1	1	1	1	0	0	1	0	1	0
223	KNBTG568	44	F	0	0	0	0	0	0	0	1	1	1	0	1
224	KNBTG569	70	M	0	0	1	0	1	1	1	1	0	1	1	1
225	KNBTG570	19	M	0	0	0	0	0	0	1	1	1	1	0	1
226	KNBTG571	52	M	0	0	0	1	0	0	1	0	1	1	0	1
227	KNBTG572	69	M	0	0	0	0	0	0	0	1	0	0	0	0
228	KNBTG573	66	F	0	0	1	1	1	1	0	1	1	1	1	1
229	AMU001	83	M	0	0	1	1	1	1	1	0	1	1	1	1
230	AMU002	84	F	1	0	0	0	0	0	1	0	1	1	0	1
231	AMU003	49	M	0	1	0	0	0	0	0	0	0	0	0	0	IDH mt
232	AMU004	62	F	1	0	0	0	0	0	1	1	1	1	0	1
233	AMU005	71	M	0	0	1	1	1	1	0	0	0	0	1	0
234	AMU006	65	F	0	0	1	0	1	1	0	0	0	0	1	0
235	AMU007	55	F	0	0	1	1	1	1	0	0	1	0	1	0
236	AMU008	64	F	0	0	1	1	1	1	0	0	0	0	1	0
237	AMU009	77	M	1	0	1	1	1	1	1	1	1	1	1	1
