# Supplementary material for: Prediction of MGMT promotor methylation status in glioblastoma by contrast-enhanced T1-weighted intensity image
Source: Neurooncol Adv. 2024 Feb 1;6(1):vdae016. doi: 10.1093/noajnl/vdae016 (PMC10896622; doi:10.1093/noajnl/vdae016)
Supplement: vdae016_suppl_Supplementary_Tables_S3 [file vdae016_suppl_supplementary_tables_s3.xlsx]

## Sheet: Supplementary Table S3
Table 1. Odds ratio and diagnostic performance of the “Thickened structure” and “Methylated contrast phenotype” for pMGMT methylation status in GBM
Supplementary Table S3. Odds ratio and diagnostic performance of the “Thickened structure” and “Methylated contrast phenotype” for pMGMT methylation status in GBM based on WHO2016 criteria
		Positive Number	p value	pMGMT-Met GBM prediction					pMGMT-Unmet GBM prediction
				Odds ratio	95% CI	Sensitivity	Specificity		Odds ratio	95% CI	Sensitivity	Specificity
KANSAI cohort (exploratory) Total 202 subjects	Thick. Struc. (+)	104	0.32	1.371	0.79 - 2.41	0.553	0.525		0.73	0.41 - 1.27	0.475	0.447
	Methyl. CP (+)	102	< 0.01†	2.42	1.37 - 4.22	0.612	0.606		0.41	0.24 - 0.73	0.394	0.388
	Thcik. Struc.(+) / Methyl. CP (+)	62	< 0.01†	3.02	1.58 - 5.62	0.418	0.808		0.33	0.18 - 0.63	0.192	0.583
	Thcik. Struc.(+) / Methyl. CP (-)	42	0.01†	0.4	0.19 - 0.79	0.136	0.717		2.51	1.26 - 5.25	0.283	0.864
	Thcik. Struc.(-) / Methyl. CP (+)	40	> 0.99	0.95	0.47 - 1.92	0.194	0.798		1.05	0.52 - 2.12	0.202	0.806
	Thcik. Struc.(-) / Methyl. CP (-)	58	0.28	0.71	0.39 - 1.33	0.252	0.677		1.41	0.75 - 2.58	0.323	0.748
TCIA / TCGA cohort (validation) Total 104 subjects	Thick. Struc. (+)	40	0.84	0.89	0.39 - 1.91	0.373	0.6		1.12	0.52 - 2.57	0.4	0.627
	Methyl. CP (+)	63	< 0.01†	3.36	1.44 - 7.75	0.729	0.556		0.3	0.13 - 0.69	0.444	0.271
	Thcik. Struc.(+) / Methyl. CP (+)	25	0.11	2.38	0.87 – 6.00	0.305	0.844		0.42	0.17 - 1.15	0.156	0.695
	Thcik. Struc.(+) / Methyl. CP (-)	15	0.02†	0.22	0.07 - 0.73	0.068	0.756		4.45	1.37 - 13.4	0.244	0.932
	Thcik. Struc.(-) / Methyl. CP (+)	38	0.22	1.81	0.77 - 4.29	0.424	0.711		0.55	0.23 - 1.30	0.289	0.576
	Thcik. Struc.(-) / Methyl. CP (-)	26	0.26	0.57	0.24 - 1.37	0.203	0.689		1.77	0.73 - 4.22	0.311	0.797
