# Supplementary material for: Prediction of MGMT promotor methylation status in glioblastoma by contrast-enhanced T1-weighted intensity image
Source: Neurooncol Adv. 2024 Feb 1;6(1):vdae016. doi: 10.1093/noajnl/vdae016 (PMC10896622; doi:10.1093/noajnl/vdae016)
Supplement: vdae016_suppl_Supplementary_Tables_S2 [file vdae016_suppl_supplementary_tables_s2.xlsx]

## Sheet: Supplementary Table S2
						Thickened structure (Yes:1, No:0）				Methylated constrast phenotype (Yes:1, No:0）				Final decision (Yes:1, No:0）
Image ID	Case ID	Age	Sex	MGMT (unmethy:0, methy:1)	IDH (mt:1, wt:0)	Neurosurgeon1	Neurosurgeon2	Neurosurgeon3	Result (Majority vote)	Neurosurgeon1	Neurosurgeon2	Neurosurgeon3	Result (Majority vote)	Thickness	Enhnancement	Comment
02-0003	TCGA-02-0003	50.2	M	0	0	1	1	1	1	1	1	1	1	1	1
02-0006	TCGA-02-0006	56.2	F	0	0	0	0	1	0	1	1	1	1	0	1
02-0009	TCGA-02-0009	61.5	F	1	0											Absent or slight contrast enhancement
02-0009	TCGA-02-0009	51.7	M	1	0
02-0011	TCGA-02-0011	19	F	1	0	1	1	1	1	1	1	1	1	1	1
02-0027	TCGA-02-0027	33.9	F	1	0	0	0	0	0	0	0	1	0	0	0
02-0033	TCGA-02-0033	55	M	1	0	1	1	0	1	1	0	1	1	1	1
02-0034	TCGA-02-0034	60.7	M	0	0	0	0	0	0	0	1	1	1	0	1
02-0037	TCGA-02-0037	74.1	F	0	0	1	1	0	1	0	0	1	0	1	0
02-0046	TCGA-02-0046	61.4	M	1	0	0	0	0	0	1	0	1	1	0	1
02-0047	TCGA-02-0047	78.7	M	0	0	0	0	0	0	1	1	1	1	0	1
02-0054	TCGA-02-0054	44.4	F	1	0	1	0	1	1	1	1	1	1	1	1
02-0060	TCGA-02-0060	66.1	F	1	0	1	0	1	1	0	0	0	0	1	0
02-0064	TCGA-02-0064	50	M	1	0	0	0	0	0	0	0	0	0	0	0
02-0069	TCGA-02-0069	31.9	F	1	0	1	0	0	0	1	1	1	1	0	1
02-0075	TCGA-02-0075	63.5	M	1	0	0	0	0	0	1	1	1	1	0	1
02-0085	TCGA-02-0085	63.8	F	1	0	1	1	0	1	1	0	1	1	1	1
02-0086	TCGA-02-0086	45.9	F	1	0	1	1	1	1	1	1	1	1	1	1
06-0122	TCGA-06-0122	84.8	F	0	0	1	1	1	1	0	1	0	0	1	0
06-0125	TCGA-06-0125	63.9	F	1	0											Postoperative image
06-0125	TCGA-06-0125	76.5	M	1	0
06-0128	TCGA-06-0128	66.3	M	1	1	0	0	0	0	1	0	1	1	0	1	IDH mt
06-0129	TCGA-06-0129	30.9	M	1	1	1	1	1	1	0	1	0	0	1	0	IDH mt
06-0130	TCGA-06-0130	54.2	M	0	0	1	1	1	1	0	0	1	0	1	0
06-0133	TCGA-06-0133	64.1	M	0	0	0	0	1	0	0	0	0	0	0	0
06-0137	TCGA-06-0137	63.7	F	0	0											Postoperative image
06-0137	TCGA-06-0137	60.9	M	0	0
06-0139	TCGA-06-0139	40.3	M	0	0											Postoperative image
06-0139	TCGA-06-0139	74.5	M	0	0
06-0141	TCGA-06-0141	62.8	M	0	0											Postoperative image
06-0141	TCGA-06-0141	68.3	M	0	0
06-0143	TCGA-06-0143	58.5	M	0	0											Postoperative image
06-0143	TCGA-06-0143	47.1	M	0	0
06-0145	TCGA-06-0145	53.8	F	1	0	0	0	0	0	1	1	0	1	0	1
06-0147	TCGA-06-0147	51.3	F	1	0	0	0	0	0	0	1	0	0	0	0
06-0148	TCGA-06-0148	76.2	M	0	0	0	0	0	0	1	1	1	1	0	1
06-0878	TCGA-06-0878	74.8	M	0	0	0	0	0	0	0	1	0	0	0	0
06-0881	TCGA-06-0881	50	M	0	0											Postoperative image
06-0881	TCGA-06-0881	52.7	M	0	0
06-1084	TCGA-06-1084	54.5	M	1	0											Hemorrahge
06-1084	TCGA-06-1084	76.7	M	1	0
06-1801	TCGA-06-1801	56.2	F	0	0											Postoperative image
06-1801	TCGA-06-1801	62.5	M	0	0
06-1802	TCGA-06-1802	61.7	M	1	0											No IDH info
06-1802	TCGA-06-1802	72.2	M	1	0
06-2570	TCGA-06-2570	21.7	F	1	1	0	0	0	0	0	0	0	0	0	0	IDH mt
06-5408	TCGA-06-5408	54.9	F	0	0	1	0	0	0	1	0	1	1	0	1
06-5412	TCGA-06-5412	78.8	F	1	0	1	0	0	0	0	1	1	1	0	1
06-5413	TCGA-06-5413	67	M	0	0	0	0	0	0	1	1	1	1	0	1
06-5417	TCGA-06-5417	45.4	F	1	1	0	0	0	0	1	1	0	1	0	1	IDH mt
06-6389	TCGA-06-6389	50	F	1	1	1	1	1	1	1	1	1	1	1	1	IDH mt
12-0829	TCGA-12-0829	75.2	M	1	0	0	0	0	0	0	0	0	0	0	0
12-1092	TCGA-12-1092	58.6	M	1	0	1	1	1	1	1	1	1	1	1	1
12-1093	TCGA-12-1093	66.5	F	0	0	0	0	0	0	1	0	0	0	0	0
12-1094	TCGA-12-1094	56.4	M	0	0											No IDH info
12-1094	TCGA-12-1094	83.6	M	0	0
12-1097	TCGA-12-1097	61.7	M	0	0											No IDH info
12-1097	TCGA-12-1097	53.6	M	0	0
12-1098	TCGA-12-1098	75.9	F	0	0											No IDH info
12-1098	TCGA-12-1098	56	M	0	0
12-1099	TCGA-12-1099	68.5	F	0	0											No IDH info
12-1099	TCGA-12-1099	77.9	M	0	0
12-1598	TCGA-12-1598	75.9	F	1	0	1	0	0	0	1	0	1	1	0	1
12-1599	TCGA-12-1599	47.7	F	1	0	0	0	0	0	1	1	0	1	0	1
12-1600	TCGA-12-1600	86	M	0	0	1	0	1	1	0	0	0	0	1	0
12-1602	TCGA-12-1602	58.8	M	1	0	0	0	0	0	1	1	0	1	0	1
12-3646	TCGA-12-3646	59.8	F	1	0	0	0	0	0	0	1	0	0	0	0
12-3648	TCGA-12-3648	61.5	F	1	0	1	0	0	0	1	0	1	1	0	1
12-3649	TCGA-12-3649	76.2	M	0	0											Postoperative image
12-3649	TCGA-12-3649	56.5	M	0	0
12-3650	TCGA-12-3650	46.9	M	0	0	1	1	1	1	0	1	0	0	1	0
14-0736	TCGA-14-0736	49.9	M	0	0											No IDH info
14-0736	TCGA-14-0736	57.9	M	0	0
14-0783	TCGA-14-0783	36	F	1	0											No IDH info
14-0783	TCGA-14-0783	66.9	M	1	0
14-0789	TCGA-14-0789	54.9	M	1	0	0	0	0	0	1	1	1	1	0	1
14-0790	TCGA-14-0790	64.8	F	1	0											Postoperative image
14-0790	TCGA-14-0790	67.3	M	1	0
14-0812	TCGA-14-0812	65.9	M	1	0	1	1	1	1	1	1	1	1	1	1
14-0813	TCGA-14-0813	78.2	M	1	0	1	0	0	0	0	0	1	0	0	0
14-0817	TCGA-14-0817	69.6	F	0	0	0	0	0	0	0	0	0	0	0	0
14-0865	TCGA-14-0865	67.9	M	1	0											Postoperative image
14-0865	TCGA-14-0865	56.3	M	1	0
14-0871	TCGA-14-0871	75	F	0	0											Postoperative image
14-0871	TCGA-14-0871	53.2	M	0	0
14-1034	TCGA-14-1034	60.3	F	1	0	1	0	0	0	1	1	1	1	0	1
14-1037	TCGA-14-1037	66.9	F	0	0											Postoperative image
14-1037	TCGA-14-1037	33	M	0	0
14-1396	TCGA-14-1396	78.7	F	1	0											Postoperative image
14-1396	TCGA-14-1396	36.6	M	1	0
14-1401	TCGA-14-1401	54.5	M	1	0											No IDH info
14-1401	TCGA-14-1401	52.4	M	1	0
14-1402	TCGA-14-1402	58.6	F	1	0											No IDH info
14-1402	TCGA-14-1402	48.5	M	1	0
14-1452	TCGA-14-1452	60.5	M	1	0											No IDH info
14-1452	TCGA-14-1452	34.7	M	1	0
14-1453	TCGA-14-1453	69.3	M	0	0	1	1	1	1	0	1	1	1	1	1
14-1454	TCGA-14-1454	54.5	F	0	0											No IDH info
14-1454	TCGA-14-1454	63.1	M	0	0
14-1456	TCGA-14-1456	23.9	M	1	1	1	0	1	1	1	0	1	1	1	1	IDH mt
14-1458	TCGA-14-1458	54.5	M	1	1	1	0	1	1	1	0	1	1	1	1	IDH mt
14-1459	TCGA-14-1459	63.6	F	1	0											No IDH info
14-1459	TCGA-14-1459	56.3	M	1	0
14-1794	TCGA-14-1794	59.2	M	0	0	0	0	0	0	1	0	1	1	0	1
14-1795	TCGA-14-1795	66.7	M	1	0	0	1	0	0	0	0	0	0	0	0
14-1821	TCGA-14-1821	31	M	1	1	0	0	0	0	1	1	0	1	0	1	IDH mt
14-1823	TCGA-14-1823	58.5	F	1	0											Postoperative image
14-1823	TCGA-14-1823	79.3	M	1	0
14-1825	TCGA-14-1825	70.3	M	0	0	0	0	0	0	0	0	0	0	0	0
14-1829	TCGA-14-1829	57.3	M	0	0	0	0	0	0	1	0	1	1	0	1
14-2555	TCGA-14-2555	44.5	F	1	0											No IDH info
14-2555	TCGA-14-2555	81.1	M	1	0
14-3477	TCGA-14-3477	38.5	F	0	0	1	0	1	1	1	1	0	1	1	1
19-0955	TCGA-19-0955	71.1	M	1	0											No IDH info
19-0955	TCGA-19-0955	62.6	M	1	0
19-0957	TCGA-19-0957	48.5	F	0	0											No T1Gd
19-0957	TCGA-19-0957	76.7	M	0	0
19-0960	TCGA-19-0960	83.1	F	1	0											No IDH info
19-0960	TCGA-19-0960	68.7	M	1	0
19-0962	TCGA-19-0962	77.7	F	1	0											No IDH info
19-0962	TCGA-19-0962	58	M	1	0
19-0963	TCGA-19-0963	61.1	M	0	0											No IDH info
19-0963	TCGA-19-0963	85.6	M	0	0
19-0964	TCGA-19-0964	70.6	M	1	0											No IDH info
19-0964	TCGA-19-0964	76.2	M	1	0
19-1385	TCGA-19-1385	69.7	M	1	0	0	1	0	0	0	1	1	1	0	1
19-1386	TCGA-19-1386	51.1	M	0	0	1	1	1	1	0	0	0	0	1	0
19-1387	TCGA-19-1387	81.8	M	1	0	0	0	0	0	0	0	1	0	0	0
19-1388	TCGA-19-1388	58.5	M	1	0	1	0	1	1	1	1	1	1	1	1
19-1389	TCGA-19-1389	51.1	M	0	0	1	1	1	1	1	1	1	1	1	1
19-1390	TCGA-19-1390	63.1	F	1	0	1	1	1	1	0	1	1	1	1	1
19-1392	TCGA-19-1392	72.8	F	1	0											No IDH info
19-1392	TCGA-19-1392	70.7	M	1	0
19-1788	TCGA-19-1788	39.1	M	1	1	0	0	1	0	1	1	0	1	0	1	IDH mt
19-1789	TCGA-19-1789	69.2	F	1	0	1	1	1	1	1	1	1	1	1	1
19-1791	TCGA-19-1791	82.3	F	0	0	1	1	1	1	1	1	0	1	1	1
19-2619	TCGA-19-2619	55.2	F	1	0	1	1	1	1	1	1	1	1	1	1
19-2620	TCGA-19-2620	70.3	M	1	0	1	1	1	1	1	1	0	1	1	1
19-2621	TCGA-19-2621	83.3	M	1	0	1	0	0	0	1	1	1	1	0	1
19-2623	TCGA-19-2623	65.3	M	1	0	0	0	0	0	0	1	0	0	0	0
19-2624	TCGA-19-2624	51.7	M	0	0	1	0	1	1	1	1	1	1	1	1
19-2625	TCGA-19-2625	76.5	F	0	0	0	0	0	0	0	0	0	0	0	0
19-2629	TCGA-19-2629	60.9	M	0	1	0	0	0	0	0	0	0	0	0	0	IDH mt
19-2631	TCGA-19-2631	74.5	F	1	0	1	0	1	1	1	1	1	1	1	1
19-4068	TCGA-19-4068	68.3	F	0	0	1	1	1	1	0	0	0	0	1	0
19-5947	TCGA-19-5947	47.1	F	0	0	0	0	0	0	1	1	1	1	0	1
19-5950	TCGA-19-5950	50.5	M	1	0
19-5950	TCGA-19-5950	52.7	F		0											Postoperative image
19-5951	TCGA-19-5951	76.7	M	0	0	0	1	0	0	0	0	1	0	0	0
19-5952	TCGA-19-5952	62.5	M	0	0	0	0	0	0	0	0	0	0	0	0
19-5954	TCGA-19-5954	72.2	F	1	0	1	0	0	0	0	1	1	1	0	1
19-5955	TCGA-19-5955	83.6	M	1	0	0	0	0	0	1	0	1	1	0	1
19-5956	TCGA-19-5956	66.6	M	0	0
19-5956	TCGA-19-5956	53.6	F		0											No IDH info
19-5958	TCGA-19-5958	56	M	0	0	1	0	0	0	1	1	0	1	0	1
19-5959	TCGA-19-5959	77.9	F	1	0	0	0	0	0	1	1	1	1	0	1
19-5960	TCGA-19-5960	52.6	M	0	0
19-5960	TCGA-19-5960	56.5	M		0											Hemorrahge
27-1830	TCGA-27-1830	57.9	M	1	0	0	0	0	0	0	0	0	0	0	0
27-1831	TCGA-27-1831	66.9	M	0	0	1	0	1	1	1	1	1	1	1	1
27-1833	TCGA-27-1833	67.3	F	0	0	0	0	0	0	0	0	0	0	0	0
27-1834	TCGA-27-1834	56.3	M	1	0	0	0	0	0	1	1	1	1	0	1
27-1835	TCGA-27-1835	53.2	F	1	0	1	1	1	1	1	1	0	1	1	1
27-1836	TCGA-27-1836	57.3	M	1	0
27-1836	TCGA-27-1836	33	F		0											Postoperative image
27-1837	TCGA-27-1837	74.8	M	1	0
27-1837	TCGA-27-1837	36.6	M		0											Postoperative image
27-2518	TCGA-27-2518	52.4	M	0	0	1	1	1	1	0	0	0	0	1	0
27-2519	TCGA-27-2519	48.5	M	0	0	1	0	0	0	0	0	0	0	0	0
27-2521	TCGA-27-2521	34.7	M	1	1	1	1	1	1	0	1	0	0	1	0	IDH mt
27-2523	TCGA-27-2523	63.1	M	1	0	1	1	1	1	0	0	0	0	1	0
27-2524	TCGA-27-2524	78.7	M	0	0
27-2524	TCGA-27-2524	56.3	M		0											Postoperative image
27-2526	TCGA-27-2526	79.3	F	0	0	0	0	0	0	0	0	1	0	0	0
27-2527	TCGA-27-2527	81.1	M	1	0	1	0	0	0	0	1	1	1	0	1
27-2528	TCGA-27-2528	63.9	M	1	0
27-2528	TCGA-27-2528	62.6	M		0											Postoperative image
76-4925	TCGA-76-4925	64.8	M	1	0
76-4925	TCGA-76-4925	76.7	M		0											No T1Gd
76-4926	TCGA-76-4926	68.7	M	0	0	0	0	0	0	1	1	1	1	0	1
76-4927	TCGA-76-4927	58	M	0	0	0	0	0	0	0	0	0	0	0	0
76-4928	TCGA-76-4928	85.6	F	1	0	0	0	0	0	1	0	1	1	0	1
76-4929	TCGA-76-4929	76.2	F	1	0	1	1	1	1	1	1	1	1	1	1
76-4931	TCGA-76-4931	70.7	F	0	0	0	0	0	0	1	1	1	1	0	1
76-4932	TCGA-76-4932	50.5	F	1	0	0	0	0	0	1	1	1	1	0	1
76-4934	TCGA-76-4934	66.6	F	1	0	0	0	0	0	1	0	1	1	0	1
76-4935	TCGA-76-4935	52.6	F	1	0	0	0	0	0	0	0	0	0	0	0
76-6191	TCGA-76-6191	57.3	M	0	0	1	1	1	1	0	1	0	0	1	0
76-6192	TCGA-76-6192	74.8	M	0	0	0	0	0	0	0	0	1	0	0	0
76-6193	TCGA-76-6193	78.7	M	0	0	1	1	1	1	0	0	0	0	1	0
76-6282	TCGA-76-6282	63.9	M	0	0	1	0	0	0	1	1	1	1	0	1
76-6285	TCGA-76-6285	64.8	F	0	0	1	0	1	1	0	0	0	0	1	0
